# Supplementary material for: Association of Picky Eating with Weight and Height—The European Longitudinal Study of Pregnancy and Childhood (ELSPAC–CZ)
Source: Nutrients. 2022 Jan 19;14(3):444. doi: 10.3390/nu14030444 (PMC8839058; doi:10.3390/nu14030444)
Supplement: Supplementary file 1 [file nutrients-14-00444-s001.zip]

Archive with 1 entries (1 files):
- nutrients-1539491-supplementary.pdf
